# Supplementary material for: Terrestrial evidence for ocean forcing of Heinrich events and subglacial hydrologic connectivity of the Laurentide Ice Sheet
Source: Sci Adv. 2022 Oct 19;8(42):eabp9329. doi: 10.1126/sciadv.abp9329 (PMC9581489; doi:10.1126/sciadv.abp9329)
Supplement: Supplementary file 2 — Data files S1 to S3 [file sciadv.abp9329_data_files_s1_to_s3.zip]

Archive with 3 entries (3 files):
- sciadv.abp9329_data_file_s1.csv
- sciadv.abp9329_data_file_s2.csv
- sciadv.abp9329_data_file_s3.csv
