# Supplementary material for: Terrestrial evidence for ocean forcing of Heinrich events and subglacial hydrologic connectivity of the Laurentide Ice Sheet
Source: Sci Adv. 2022 Oct 19;8(42):eabp9329. doi: 10.1126/sciadv.abp9329 (PMC9581489; doi:10.1126/sciadv.abp9329)
Supplement: Supplementary file 2 — Data files S1 to S3 [file sciadv.abp9329_data_files_s1_to_s3.zip › sciadv.abp9329_data_file_s1.csv]

Sample	Subsample.fraction	Th [ppm]	Th_2sigma	U [ppm]	U_2sigma	232Th/238U	232Th/238U_2sigma	235U/238U	235U/238U_2sigma	(234U/238U)	(234U/238U)_2sigma	(230Th/238U)	(230Th/238U)_2sigma	(230Th/232Th)	(230Th/232Th)_2sigma	Uncorrected U-Th date [ka 1950 CE]	date_2sigma	d234Ui	d234Ui_2sigma	87Sr/86Sr	87Sr/86Sr_2sigma
M09-B176R	a1.1	6.1983008	0.1197685	68.8409615	0.4530811	0.0923626	0.0016780	0.0072524	0.0000014	2.5090341	0.0017168	0.5054791	0.0098993	17.2084789	0.1258483	23.9218218	0.5157136	1614.7466160	2.9343940	0.7278251	0.0000103
M09-B176R	a1.2	6.3856496	0.1399406	71.1364450	0.8676211	0.0920838	0.0016766	0.0072537	0.0000021	2.4922930	0.0020690	0.4946559	0.0101492	16.8909942	0.1542445	23.5345713	0.5313795	1595.0871790	3.1950820	0.7276207	0.0000101
M09-B176R	a1.3	5.4740455	0.1225271	74.6606536	0.9697245	0.0752120	0.0013711	0.0072558	0.0000034	2.4595070	0.0032033	0.4860621	0.0099718	20.3207693	0.1975395	23.4290000	0.5294330	1559.5782990	4.0124090	0.7269833	0.0000103
M09-B176R	a2.1	4.9580384	0.1012912	69.1996296	0.6468522	0.0734982	0.0013351	0.0072587	0.0000012	2.5237441	0.0015149	0.5175061	0.0096480	22.1398321	0.0907447	24.3888643	0.5017483	1632.6371580	2.7814750	0.7286358	0.0000090
M09-B176R	a2.2	4.7205015	0.0958921	79.3908089	0.7218840	0.0609942	0.0011080	0.0072559	0.0000008	2.5304856	0.0010966	0.5127633	0.0094031	26.4340668	0.0663550	24.0716236	0.4866061	1638.3926800	2.5164210	0.7287269	0.0000096
M09-B176R	a3.1	4.1478402	0.0897788	87.1495436	1.0254157	0.0488233	0.0008870	0.0072625	0.0000014	2.5493665	0.0015213	0.5124671	0.0095000	33.0045720	0.1197792	23.8577275	0.4873563	1657.6044350	2.7596220	0.7292554	0.0000090
M09-B176R	a4.1	7.9473599	0.1642285	81.2163998	0.7886530	0.1003806	0.0018310	0.0072498	0.0000012	2.6200596	0.0014861	0.5350076	0.0103026	16.7589098	0.0983466	24.2637799	0.5149928	1735.2228100	2.9424330	0.7287980	0.0000094
M09-B176R	a4.2	7.3863874	0.1455753	91.1979253	0.6757570	0.0830840	0.0015173	0.0072466	0.0000042	2.6205610	0.0034763	0.5362402	0.0106211	20.2944482	0.1586267	24.3200684	0.5317607	1736.0363160	4.4006520	0.7291417	0.0000096
M09-B176R	a5.1	8.4137856	0.2030794	115.8998713	1.8398074	0.0744696	0.0013540	0.0072584	0.0000018	2.6049032	0.0019605	0.5421712	0.0100097	22.8924834	0.0718863	24.7812271	0.5049017	1721.4985650	3.1658570	0.7299504	0.0000089
M09-B176R	a5.2	7.5741493	0.1671573	102.9743929	1.2873213	0.0754528	0.0013723	0.0072564	0.0000012	2.6109108	0.0013838	0.5460073	0.0102470	22.7540544	0.1042838	24.9100511	0.5165699	1728.5742110	2.8914040	0.7303673	0.0000091
M09-B176R	a5.3	7.6677225	0.1554728	111.7023511	1.0065396	0.0704165	0.0012790	0.0072491	0.0000012	2.6069048	0.0015061	0.5451534	0.0103564	24.3433091	0.1358878	24.9095355	0.5225916	1724.2730390	2.9723240	0.7298310	0.0000078
M09-B176R	ab.1	10.3161327	0.2085056	90.6151224	0.8020812	0.1167849	0.0021220	0.0072511	0.0000011	2.6218049	0.0016116	0.5987930	0.0110589	16.1222423	0.0542274	27.4593041	0.5649450	1752.8280730	3.2446980	0.7320097	0.0000095
M09-B176R	ab.2	6.5319054	0.1509620	53.0939818	0.7585491	0.1262017	0.0022927	0.0072530	0.0000030	2.4919570	0.0025625	0.5833907	0.0108740	14.5354982	0.0596771	28.2504944	0.5895553	1616.0944900	3.7562610	0.7312916	0.0000111
M09-B176R	b.1	7.0697167	0.1428380	50.4200647	0.4462943	0.1438365	0.0026124	0.0072595	0.0000071	2.4870195	0.0051860	0.6273722	0.0118207	13.7148679	0.0720962	30.7185458	0.6575991	1622.0065460	6.1028480	0.7317426	0.0000085
M09-B176R	b.2	9.2249079	0.1773869	53.0890086	0.3161596	0.1782493	0.0032591	0.0072484	0.0000012	2.4897703	0.0012946	0.6311255	0.0126312	11.1332831	0.0992309	30.8862943	0.6974740	1625.7738690	3.4668850	0.7317029	0.0000088
M09-B176R	b.3	9.0225847	0.1736580	54.9303285	0.3140691	0.1684959	0.0030966	0.0072545	0.0000026	2.4909748	0.0024822	0.6364683	0.0137640	11.8774431	0.1237272	31.1640754	0.7626186	1628.3641500	4.3310380	0.7316545	0.0000089
M09-B176R	b.4	6.9368617	0.1281397	46.8864643	0.1519924	0.1517700	0.0027600	0.0072481	0.0000017	2.4847127	0.0018200	0.6181885	0.0119993	12.8076757	0.0866484	30.2444785	0.6617857	1617.3245100	3.5517420	0.7318824	0.0000409
M09-B176R	b.5	16.7711619	0.3237054	45.8908824	0.2869437	0.3748929	0.0068457	0.0072459	0.0000028	2.4821246	0.0026700	0.6232424	0.0184332	5.2273940	0.1190927	30.5601320	1.0202698	1615.9415610	5.4008040	0.7317130	0.0000092
M09-B176R	b.6	7.3945404	0.1401855	47.4042503	0.2536497	0.1600164	0.0029102	0.0072584	0.0000010	2.4843666	0.0013249	0.6125065	0.0116692	12.0359900	0.0693058	29.9376848	0.6419323	1615.5445910	3.2280920	0.7320886	0.0000096
M09-B071R	a1.1	8.1587345	0.1832120	116.5116991	1.5332021	0.0718330	0.0013071	0.0072459	0.0000013	1.7497518	0.0015368	0.2931001	0.0075844	12.8300320	0.2416361	19.6651886	0.5538369	792.6942497	2.0101273	0.7321886	0.0000089
M09-B071R	a1.2	11.7046068	0.2339953	96.7017307	0.8060493	0.1241632	0.0022562	0.0072400	0.0000030	1.7230579	0.0017732	0.3019568	0.0058064	7.6469329	0.0472269	20.6618432	0.4351454	766.6237203	2.0571030	0.7312513	0.0000106
M09-B071R	a1.3	10.3065162	0.2078606	65.9870368	0.5789626	0.1602226	0.0029095	0.0072502	0.0000018	1.7126012	0.0022782	0.2936083	0.0057594	5.7620893	0.0433755	20.1753784	0.4330039	754.5005787	2.5228903	0.7310395	0.0000098
M09-B071R	a1.4	13.2110666	0.2508890	99.4752207	0.5468763	0.1362365	0.0024765	0.0072412	0.0000016	1.7300120	0.0018610	0.2944230	0.0064751	6.7953804	0.0843830	20.0113781	0.4808304	772.5789878	2.1861364	0.7314547	0.0000095
M09-B071R	a2.1	8.8012511	0.1709928	100.9368704	0.6963707	0.0894469	0.0016245	0.0072528	0.0000014	1.7501758	0.0018288	0.2806391	0.0053099	9.8654875	0.0513066	18.7550093	0.3860358	791.1090360	2.0692828	0.7326857	0.0000085
M09-B071R	a2.2	11.9668642	0.2344594	103.3174841	0.7599270	0.1188166	0.0021576	0.0072480	0.0000016	1.7516773	0.0017963	0.2804865	0.0052877	7.4228447	0.0372094	18.7262376	0.3836435	792.6277065	2.0345671	0.7331132	0.0000092
M09-B071R	a3.1	7.7495721	0.1636304	111.6764661	1.2010024	0.0711847	0.0012935	0.0072557	0.0000012	1.7363911	0.0011538	0.2585987	0.0048188	11.4228714	0.0470934	17.3193991	0.3482300	773.4310267	1.4076299	0.7331343	0.0000086
M09-B071R	a3.2	5.4544947	0.1076557	113.6482762	0.8744890	0.0492337	0.0008948	0.0072383	0.0000063	1.7274776	0.0032712	0.2521117	0.0048117	16.1014976	0.0893936	16.9471272	0.3506514	763.2652292	3.4406614	0.7328043	0.0000102
M09-B071R	a4.1	6.3190941	0.1290643	143.6981256	1.3432362	0.0451101	0.0008192	0.0072369	0.0000017	1.7479396	0.0015536	0.2721116	0.0051381	18.9674206	0.0976186	18.1653366	0.3722207	787.4381678	1.7999579	0.7329681	0.0000099
M09-B071R	a4.2	6.4329198	0.1306587	117.4711407	1.0681401	0.0561756	0.0010203	0.0072381	0.0000018	1.7569166	0.0014183	0.3008286	0.0059545	16.8386450	0.1310786	20.1387358	0.4348804	801.3406879	1.7624804	0.7333558	0.0000095
M09-B071R	a5.1	6.2763665	0.1359124	76.1889766	0.8964758	0.0845058	0.0015362	0.0072557	0.0000056	1.7608965	0.0033512	0.2588314	0.0052246	9.6308755	0.0847894	17.0733362	0.3736798	798.6121925	3.5431977	0.7330140	0.0000095
M09-B071R	a5.2	5.7692887	0.1178859	74.4700495	0.6961185	0.0794714	0.0014440	0.0072337	0.0000022	1.7616464	0.0019973	0.2686698	0.0052461	10.6302436	0.0760350	17.7648159	0.3757345	800.9624828	2.2195539	0.7336310	0.0000096
M09-B071R	a6.1	2.9658748	0.0607098	50.8280095	0.4796028	0.0598577	0.0010873	0.0072557	0.0000036	1.7792409	0.0036366	0.2801017	0.0055750	14.7140107	0.1222570	18.3811292	0.3984632	820.8954335	3.8445677	0.7331770	0.0000089
M09-B071R	a6.2	4.2218277	0.0856113	58.5893277	0.5279435	0.0739184	0.0013428	0.0072492	0.0000037	1.7650331	0.0023963	0.2754948	0.0052072	11.7191568	0.0623145	18.2135686	0.3735875	805.5451380	2.5989427	0.7335312	0.0000090
M09-B071R	a7.1	4.2379793	0.0859670	61.7394415	0.5513643	0.0704152	0.0012825	0.0072537	0.0000036	1.7696980	0.0024495	0.2817810	0.0057629	12.5828937	0.1245128	18.6097885	0.4135267	811.3617606	2.6895301	0.7326225	0.0000093
M09-B071R	a7.2	4.7667948	0.0945320	70.1880381	0.5572009	0.0696681	0.0012661	0.0072569	0.0000037	1.7696184	0.0022738	0.2770445	0.0054027	12.5040613	0.0910936	18.2728056	0.3864158	810.5093495	2.4965623	0.7330896	0.0000097
M09-B071R	a8.1	4.1157309	0.0809889	62.7705000	0.4721022	0.0672608	0.0012231	0.0072522	0.0000021	1.7554099	0.0016479	0.2861954	0.0056964	13.3793896	0.1114573	19.0950207	0.4140056	797.3914909	1.9353859	0.7325450	0.0000094
M09-B071R	a8.2	5.0911067	0.1376329	79.3551304	1.5872034	0.0658124	0.0011970	0.0072761	0.0000110	1.7603105	0.0047896	0.2786787	0.0054958	13.3147035	0.1012114	18.4959930	0.3988833	801.2106121	4.9985840	0.7324730	0.0000096
M09-B071R	a8.3	3.4995888	0.0673419	61.9523016	0.3899191	0.0579469	0.0010537	0.0072413	0.0000093	1.7497351	0.0039853	0.2786384	0.0055142	15.1198129	0.1185355	18.6157908	0.4025885	790.3318665	4.1909483	0.7327688	0.0000095
M09-B152R	1.1	14.7560230	0.3081369	78.9146112	0.8136835	0.1918149	0.0034832	0.0072485	0.0000022	2.8870927	0.0024569	0.5347488	0.0100786	8.7660290	0.0446081	21.7834054	0.4476973	2007.1410768	3.5618305	0.7287165	0.0000090
M09-B152R	1.2	11.9806579	0.2279552	80.0996066	0.4527817	0.1534337	0.0027876	0.0072567	0.0000013	2.8095719	0.0016674	0.5323624	0.0100628	10.9099327	0.0591616	22.3367394	0.4618249	1927.6933917	3.0336957	0.7287020	0.0000106
M09-B152R	2.1	20.3910323	0.4316479	76.5763627	0.8324747	0.2731587	0.0049616	0.0072489	0.0000077	2.8903559	0.0053421	0.5771082	0.0131389	6.6432067	0.0915678	23.6437080	0.5923758	2021.1921794	6.4014259	0.7271919	0.0000094
M09-B152R	2.2	17.1480318	0.3712531	78.1101274	0.9190563	0.2252047	0.0040928	0.0072504	0.0000027	2.9187935	0.0032635	0.5718764	0.0112520	7.9847296	0.0607522	23.1567788	0.4996409	2048.7811028	4.3995098	0.7272984	0.0000096
M09-B152R	2.3	15.9486412	0.3044280	67.6445968	0.3934807	0.2418583	0.0043970	0.0072565	0.0000011	2.8981034	0.0016111	0.5664147	0.0108626	7.3639177	0.0464874	23.0963524	0.4857859	2026.3447913	3.2279673	0.7269768	0.0000084
M09-B152R	2.4	16.9530970	0.3240545	71.4958698	0.4232683	0.2432420	0.0044209	0.0072452	0.0000022	2.8993044	0.0025202	0.5760805	0.0110965	7.4469784	0.0480709	23.5173432	0.4974200	2030.0374475	3.8284545	0.7276161	0.0000087
M09-B184R	1	152.3585164	2.9169288	152.3730673	0.9183580	1.0257204	0.0186391	0.0072303	0.0000023	2.5765254	0.0024027	0.8293699	0.0159331	2.5424636	0.0159340	40.5908773	0.9130357	1768.2187081	5.1801540	0.7323805	0.0000080
M09-B184R	2	51.8689340	1.5773058	79.3300355	1.9349350	0.6707183	0.0121808	0.0072712	0.0000081	2.9235845	0.0050353	0.6465937	0.0127527	3.0312853	0.0236854	26.4554569	0.5805178	2073.1090934	6.1449018	0.7244566	0.0000091
M09-B184R	3	158.2370570	5.1536221	94.9050937	2.5650796	1.7103664	0.0310814	0.0072612	0.0000476	2.7412756	0.0213588	0.9229186	0.0198845	1.6967181	0.0195647	42.7209689	1.1555615	1964.7757661	22.6973944	0.7258954	0.0000089
M09-B184R	4	51.9221105	2.3604181	87.0409027	3.6267442	0.6119267	0.0111251	0.0071876	0.0000381	2.8993714	0.0192194	0.6540541	0.0182377	3.3608545	0.0703900	27.0457079	0.8600741	2050.4220631	20.1542077	0.7242733	0.0000097
M09-B184R	5	46.2503669	0.9364121	121.6694472	1.0865667	0.3899457	0.0070855	0.0072532	0.0000012	2.7378281	0.0017833	0.5581864	0.0110992	4.5010165	0.0365515	24.2075192	0.5304154	1861.0669504	3.3291976	0.7270211	0.0000094
M09-B184R	6	85.2396428	1.7531281	96.8571528	0.9314906	0.9027768	0.0164125	0.0072554	0.0000016	2.8220872	0.0016529	0.7305557	0.0156650	2.5445348	0.0293157	31.5560274	0.7640848	1992.1897611	4.6159147	0.7254819	0.0000095
M09-B177R	1	24.7420188	0.4859334	78.3506223	0.5805563	0.3239389	0.0058920	0.0072505	0.0000010	2.1148811	0.0013851	0.4575123	0.0087519	4.4409419	0.0267235	25.9496427	0.5521448	1199.8290424	2.3535672	0.7391998	0.0000091
M09-B177R	2	21.6702091	0.4262073	72.4292962	0.5447464	0.3069159	0.0055776	0.0072553	0.0000019	2.1145510	0.0018667	0.4748512	0.0093011	4.8648973	0.0361120	27.0502972	0.5922940	1203.2055305	2.7818883	0.7395716	0.0000096
M09-B177R	3	25.0405357	0.4650984	48.0825136	0.1851749	0.5342284	0.0097070	0.0072448	0.0000102	2.1013695	0.0079579	0.4881307	0.0096600	2.8730596	0.0225884	28.0953748	0.6352343	1192.4894181	8.4773633	0.7414668	0.0000104
M09-B177R	4	28.8378382	0.5670056	42.2947065	0.3022066	0.6994347	0.0128120	0.0072596	0.0000031	2.0960020	0.0023341	0.4873701	0.0227930	2.1910242	0.0965386	28.1297552	1.4711304	1186.7894290	5.4855546	0.7447439	0.0000101
M09-B177R	5	29.1782436	0.6094705	44.8499427	0.4624450	0.6673716	0.0121232	0.0072539	0.0000032	2.1614481	0.0022250	0.5141642	0.0107412	2.4225320	0.0250358	28.8362807	0.6785140	1260.1669642	3.3283411	0.7422598	0.0000094
M09-B183R	1	14.8461794	0.2918033	42.2069398	0.3150746	0.3608289	0.0065607	0.0072516	0.0000019	2.6129376	0.0026721	0.5488902	0.0105347	4.7832118	0.0290690	25.0330221	0.5309225	1731.3462984	3.7630389	0.7306730	0.0000095
M09-B183R	2	14.4418065	0.3355860	48.1392087	0.6977266	0.3077465	0.0055896	0.0072620	0.0000042	2.6360452	0.0035615	0.5496102	0.0104520	5.6156128	0.0317565	24.8241867	0.5222934	1755.1175726	4.4632876	0.7313766	0.0000082
M09-B183R	3	15.7567345	0.3136039	64.3471561	0.5232869	0.2511929	0.0045631	0.0072394	0.0000036	2.6657714	0.0029894	0.5483230	0.0104867	6.8637994	0.0410231	24.4532298	0.5161353	1785.1378766	4.0037020	0.7304587	0.0000097
M09-B183R	4	13.8631513	0.2926257	50.5122251	0.5432224	0.2815373	0.0051136	0.0072533	0.0000021	2.7066031	0.0019721	0.5670870	0.0107238	6.3335788	0.0332490	24.9488084	0.5209773	1831.4560487	3.3646552	0.7292051	0.0000103
MIS 5e Coral	1	0.0055331	0.0001080	3.7745978	0.0076576	0.0015037	0.0000292	0.0073106	0.0000042	1.1561717	0.0054665	0.7930589	0.0175947	1658.3455486	13.4928272	121.4444157	4.9328767	220.0438788	7.5956815
MIS 5e Coral	2	0.0005501	0.0000101	3.6446853	0.0019306	0.0001548	0.0000028	0.0072435	0.0000035	1.1364485	0.0017494	0.8076193	0.0148556	16400.4744723	80.6765597	130.0793142	4.4866786	197.0054489	3.3819060
MIS 5e Coral	3	0.0010498	0.0000192	3.6707724	0.0047222	0.0002934	0.0000054	0.0072651	0.0000124	1.1410371	0.0047867	0.7918802	0.0149080	8487.5282309	51.9786650	124.4086839	4.3779113	200.4057420	6.6397432
MIS 5e Coral	4	0.0009126	0.0000171	3.4943441	0.0048348	0.0002679	0.0000050	0.0072348	0.0000216	1.1386895	0.0062857	0.8133733	0.0150799	9546.3042267	41.7247325	131.2682090	4.8323985	200.9150416	8.6194053
MIS 5e Coral	5	0.0001567	0.0000029	3.4136120	0.0035936	0.0000471	0.0000009	0.0072485	0.0000048	1.1426007	0.0021586	0.8331882	0.0152577	55635.8376850	137.5476839	136.3882141	4.8405413	209.5884899	4.0126892
MIS 5e Coral	6	0.0001615	0.0000032	3.5664100	0.0019678	0.0000464	0.0000009	0.0072599	0.0000038	1.1316205	0.0018083	0.8261027	0.0153203	55935.9160764	384.2365878	137.0633036	4.9490389	193.8228335	3.6057632	0.7091804	0.0000094
