# Supplementary material for: Terrestrial evidence for ocean forcing of Heinrich events and subglacial hydrologic connectivity of the Laurentide Ice Sheet
Source: Sci Adv. 2022 Oct 19;8(42):eabp9329. doi: 10.1126/sciadv.abp9329 (PMC9581489; doi:10.1126/sciadv.abp9329)
Supplement: Supplementary file 2 — Data files S1 to S3 [file sciadv.abp9329_data_files_s1_to_s3.zip › sciadv.abp9329_data_file_s2.csv]

Sample	method	n	date (ka)	date_95CI	d234Ui	d234Ui_95CI	dispersion
M09-B071R	mean	16	18.38	0.40	797.5	7.1	14.3
M09-B184R	mean	5	18.56	0.58	1923	71	81
M09-B152R	mean	4	20.91	3.68	2162	93	5.7
M09-B183R	isochron	3	23.44	4.14	1897.4	38.6
M09-B177R	isochron	4	24.72	1.54	1212.3	6.6
M09-B176R.a1	---	1	23.43	0.53	1559.6	4.0
M09-B176R.a3	---	1	23.86	0.49	1657.6	2.8
M09-B176R.a4	---	1	24.32	0.53	1736.0	4.4
M09-B176R.a5	mean	3	24.87	0.29	1724.8	3.3	2.5
M09-B176R.b	isochron	6	30.71	0.89	1627.6	8.0	2.9
