# Supplementary material for: Terrestrial evidence for ocean forcing of Heinrich events and subglacial hydrologic connectivity of the Laurentide Ice Sheet
Source: Sci Adv. 2022 Oct 19;8(42):eabp9329. doi: 10.1126/sciadv.abp9329 (PMC9581489; doi:10.1126/sciadv.abp9329)
Supplement: Supplementary file 2 — Data files S1 to S3 [file sciadv.abp9329_data_files_s1_to_s3.zip › sciadv.abp9329_data_file_s3.csv]

Sample.Subsample	wt%CaCO3	δ13C (‰ VPDB)	δ18O (‰VSMOW)	δ18O (‰ VPDB)
M09-B071R.a1	69.1	-9.40	4.69	-25.43
M09-B071R.a2	66.3	-9.79	5.09	-25.05
M09-B071R.a3	56.5	-9.82	5.26	-24.88
M09-B071R.a4	73.0	-9.59	5.12	-25.02
M09-B071R.a5	65.2	-9.39	4.76	-25.37
M09-B071R.a6	62.6	-9.26	4.41	-25.71
M09-B071R.a7	67.3	-9.22	4.64	-25.48
M09-B071R.a8	65.1	-9.19	4.39	-25.72
M09-B15R2.1	75.2	-7.33	5.99	-24.17
M09-B152R.2	85.1	-7.93	6.11	-24.06
M09-B176R.a1	71.7	-7.97	6.69	-23.49
M09-B176R.a2	52.9	-7.70	6.99	-23.20
M09-B176R.a3	72.4	-7.47	7.28	-22.92
M09-B176R.a4	64.3	-8.07	6.90	-23.29
M09-B176R.a5	57.9	-8.01	6.88	-23.31
M09-B176R.b	59.8	-8.21	6.14	-24.03
M09-B177R.a	53.4	-8.49	7.28	-22.92
M09-B177R.b	33.1	-7.42	8.05	-22.17
M09-B183R.a	47.8	-8.12	7.82	-22.40
M09-B183R.b	46.3	-7.71	6.45	-23.73
M09-B184R	80.0	-7.56	5.69	-24.46
